# Supplementary material for: A remarkably stable TipE gene cluster: evolution of insect Para sodium channel auxiliary subunits
Source: BMC Evol Biol. 2011 Nov 18;11:337. doi: 10.1186/1471-2148-11-337 (PMC3240667; doi:10.1186/1471-2148-11-337)
Supplement: Additional file 1 — Genomic resources and gene information. Table S1: Details of the genes included in this study; Table S2: Details of the genomic resources used in this study. [file 1471-2148-11-337-S1.XLS]

## Sheet: Table S1 Gene information
Species	Homology	Gene ID	Manual curation	Genomic location	Number of coding exon
Iscap	Para	ISCW002612	-	DS672476(-):125023..125331,121073..121278,119179..119307,115076..115167,113075..113272,112242..112302,111032..111176,108990..109170,106407..106663,95307..95714,92665..92751,88095..88179,82182..82459,79907..80080,78352..78527,74899..75073,73397..73558,70191..70407,67277..67439,65615..65703,61793..62073,59406..59579,52925..53047,48218..48481,47574..47630,45250..45387,41694..41801,40419..40689,36939…	29
	CG18675	ISCW020149	Corrected (incomplete)	DS835908(+):356137..356883	1
Dpule	Para	hxNCBI_GNO_386214	-	Scafffold_21(+):809175..809330,815052..815207,819840..820045,822929..823057,824340..824431,824577..824789,825146..825206,825420..825738,825922..826212,826294..826555,827691..827929,828111..828177,828269..828355,828444..828703,828805..828978,829084..829246,829345..829532,829614..829821,832499..832636,832818..832959,833031..833155,833471..833778,833871..834044,836066..836128,837513..837635,837701..…	30
	TipE	hxAUG26up1s8g225t1	-	Scaffold_8(-):1606785..1608017	1
	Teh1	hxAUG25s13g180t1	-	Scaffold_13(-):832373..832457,832545..833277,833360..833617,833721..834210	4
	Teh2	hxAUG25s15g171t1	Corrected	Scaffold_15(+):724042..724299,724441..725194	2
	Teh3/4	hxAUG25p1s8g331t1	Corrected (incomplete)	Scaffold_8(+):1609311..1609484,1609598..1609841,1610000..1610132,1610220..1610682,1610791..1611024,1611098..1611262	6
	CG18675	hxNCBI_GNO_21404	-	Scaffold_4164(-):250..582,636..733,766..847	3
Phuma	Para	PHUM306900	-	DS235306(-):20313..20463,17018..17195,16515..16643,15941..16032,15633..15845,15483..15546,15260..15404,15013..15177,14650..14925,13278..13436,12926..13216,12690..12855,10416..10549,10188..10328,9928..10101,9677..9839,9404..9591,9095..9305,8796..8930,8445..8708,8085..8344,7827..7934,5976..6098,5225..5347,4931..5125,4054..4099,3666..3970,2740..3579	28
	TipE	PHUM488040	Corrected (long exon)	DS235822(-):127565..127627,127780..128838	2
	Teh1	PHUM487830	Corrected	DS235822(-):111751..112506	1
	Teh2	PHUM488060	-	DS235822(+):135967..136296,136366..136619,136704..136841,136990..137110	4
	Teh3	PHUM488050	-	DS235822(+):133423..134760	1
	Teh4	PHUM488170	-	DS235822(+):142967..143323,143415..143593,145333..145584,145817..146111,146193..146528	5
	CG18675	PHUM488180	Corrected (incomplete)	DS235822(-):127521..127628,147146..147361,147495..148040	3
Apisu	Para	Apisu_Para	Corrected (split, reverse)	Concatenate 2 protein sequences (ACYPI005614, ACYPI060544)	38?
	TipE	Apisu_TipE	Corrected (unannotated)	EQ113775(+):126023..127074,140282..140345	2
	Teh1	ACYPI006484	Corrected	EQ113775(+):204693..204703,207529..208381	2
	Teh2	Apisu_Teh2	Corrected (split)	EQ113775(-):101281..101607,101803..101925,103784..104065	3
	Teh3	ACYPI36355	-	EQ113775(-):106863..108296	1
	Teh4	ACYPI36358	-	EQ113775(-):91409..91783,92856..93150,93229..93495,93625..93827,95340..95744	5
	CG18675	ACYPI002009	Corrected (long exon)	EQ113775(+):81393..81604,82698..82860,82963..83198,83266..83436,83573..83794,140282..140395	6
Amell	Para	GB12929	-	Group9(+):5222247..5222393,5232877..5233032,5233692..5233897,5236286..5236414,5239748..5239839,5240648..5240860,5241186..5241246,5241350..5241659,5242119..5242400,5245109..5245540,5245635..5245728,5245800..5245868,5247802..5248079,5248423..5248596,5248679..5249029,5249579..5249783,5251278..5251409,5251610..5251742,5251907..5252031,5252142..5252404,5252509..5252682,5253376..5253498,5255503..525562…	29
	TipE	GB12769	-	Group1(-):17275497..17275560,17284223..17284542,17287413..17287606,17288630..17288917,17295891..17296095	5
	Teh1	GB17666	-	Group1(-):18822103..18822437,18823348..18823900	2
	Teh2	GB10333	-	Group1(+):17323878..17324163,17324248..17324506,17324802..17324969,17325859..17325889	4
	Teh3	GB19011	-	Group1(+):17320935..17322272	1
	Teh4	GB17990	-	Group1(+):17336223..17336365,17337364..17337574,17340875..17341329,17344192..17344489,17347234..17347509	5
	CG18675	GB16023	Corrected (incomplete)	Group1(-):17275459..17275560,17354468..17354683,17354824..17354994,17355128..17355213,17356205..17356354,17357565..17357703	6
Nvitr	Para	NV14617	-	Scaffold19(+):2008251..2008397,2011447..2011479,2014538..2014693,2015487..2015692,2015949..2016077,2018521..2018612,2019758..2019970,2020061..2020124,2020203..2020512,2020640..2020936,2023678..2023734,2024901..2025318,2025424..2025513,2025591..2025659,2027741..2028015,2028621..2028794,2028877..2029227,2029333..2029537,2031722..2031856,2032160..2032292,2032370..2032488,2032563..2032843,2032922..20…	31
	TipE	NV50210	-	Scaffold18(-):3180520..3180583,3188916..3189238,3189626..3189878,3190622..3190885,3198953..3199163	5
	Teh1	NV14521	-	Scaffold18(-):3155921..3156829	1
	Teh2	NV14524	-	Scaffold18(+):3221730..3222138,3222206..3222467,3222549..3222725,3223444..3223486	4
	Teh3	NV14523	-	Scaffold18(+):3217563..3218924	1
	Teh4	NV14525	-	Scaffold18(+):3233601..3233743,3234260..3234491,3235282..3235715,3238157..3238454,3239946..3240236	5
	CG18675	NV14526	Corrected (incomplete)	Scaffold18(-):3180476..3180583,3247382..3247597,3247666..3247836,3247916..3248001,3248093..3248242,3248320..3248458	6
Tcast	Para	TC004126	-	ChLGX(-):2387970..2388767,2388815..2389390,2389438..2389683,2389730..2389924,2389975..2390097,2390149..2390271,2390321..2391009,2391058..2391186,2391232..2391436,2391485..2391672,2391725..2391887,2391931..2392104,2392149..2392420,2393041..2393103,2393150..2393246,2393297..2393496,2393544..2393784,2394204..2394488,2394536..2394909,2394957..2395169,2395219..2395310,2395828..2395956,2396014..2396219…	23
	Para	TC004749	-	ChLGX(+):8259555..8259701,8260077..8260109,8260997..8261152,8261199..8261404,8261458..8261586,8262387..8262478,8262525..8262737,8262785..8262993,8263039..8263203,8263252..8263557,8263841..8264081,8264192..8264376,8264424..8264520,8264565..8264627,8265305..8265564,8265614..8265787,8265838..8266000,8266044..8266231,8266280..8266484,8267011..8267136,8267188..8267418,8267465..8267907,8267957..8268079…	28
	TipE	TC001758	Corrected (incomplete)	ChLGX(+):10465211..10466157,10466215..10466275	2
	Teh1	TC004765	-	ChLGX(+):8539436..8540230	1
	Teh2	TC001707	-	ChLGX(-):10462441..10463097	1
	Teh3	TC001706	-	ChLGX(-):10463252..10464604	1
	Teh4	TC001708	-	ChLGX(-):10458894..10459172,10459218..10459512,10459563..10460386	3
	CG18675	TC007236	-	ChLG4(-):8149312..8149542,8149591..8150238	2
Bmori	Para	BGIBMGA001557	-	Nscaf2136(+):5213267..5213413,5214993..5215148,5218002..5218207,5218870..5218998,5219349..5219440,5219727..5219939,5220517..5220574,5221061..5221205,5221568..5221699,5223847..5224158,5227279..5227522,5227985..5228193,5228870..5228978,5229981..5230046,5231780..5232057,5233796..5233958,5234974..5235161,5235235..5235439,5237350..5237472,5237553..5237668,5237762..5237903,5238099..5238370,5238463..523…	31
	TipE	BGIBMGA010081	-	Nscaf2983(+):1941759..1942721	1
	Teh1	BGIBMGA008705	Corrected (incomplete)	Nscaf2912(+):269659..269809,270545..271130,271482..271533	3
	Teh2	BGIBMGA010080	-	Nscaf2983(+):1923053..1923823	1
	Teh3	BGIBMGA010079	-	Nscaf2983(+):1921055..1922359	1
	CG18675	BGIBMGA013920	-	Nscaf3099(-):1401119..1401372,1401933..1402176,1402998..1403168,1403404..1403610	4
Agamb	Para	AGAP004707	-	2L(+):2358158..2358304,2362007..2362144,2381065..2381270,2382270..2382398,2385694..2385785,2390129..2390341,2390425..2390485,2390594..2390738,2391156..2391320,2399898..2400173,2402447..2402509,2403086..2403269,2407622..2407818,2407894..2407993,2408071..2408139,2416794..2417071,2417185..2417358,2417637..2417799,2422468..2422655,2422713..2422920,2424207..2424418,2424651..2424870,2424946..2425211,24…	31
	TipE	AGAP002820	-	2R(+):27969232..27970688,27973029..27973142	2
	Teh1	AGAP003797	-	2R(+):43408935..43409710,43418784..43418853	2
	Teh2	AGAP002818	-	2R(-):27955023..27955071,27956175..27956411,27956507..27956876,27956971..27957187	4
	Teh3	AGAP002819	-	2R(-):27960461..27961816	1
	CG18675	AGAP002817	-	2R(+):27950941..27951079,27951149..27951543,27951617..27951844,27973029..27973142	4
Aaegy	Para	AAEL006019	-	Supercont1.186(+):18685..18776,18880..19092,19179..19239,20076..20220,20461..2062532351..32626,69663..69725,69857..70040,70830..71032,83411..83510,83574..83642,104636..104913,105020..105193,107113..107275,115258..115445,115680..115887,125184..125395,137833..138052,138129..138394,138487..138660,146721..146843,154994..155116,155188..155382,155452..155697,155765..156035,162498..162802,162869..163945	27
	TipE	AAEL002127	Corrected (incomplete)	Supercont1.49(-):2295958..2296017,2329127..2330086,2330195..2330551	3
	Teh1	Aaegy_Teh1	Corrected (unannotated)	Supercont1.146(-):1424048..1424116,1490406..1491179	2
	Teh2	AAEL002088	-	Supercont1.49(+):2361752..2361968,2362036..2362405,2362469..2362705,2370395..2370443	4
	Teh3	AAEL002131	-	Supercont1.49(+):2351007..2352362	1
	CG18675	AAEL002096	Corrected (wrong exon)	Supercont1.49(-):2295908..2296018,2382023..2382250,2392511..2392905,2392973..2393111	4
Cquin	Para	Cquin_Para	Corrected (split)	Supercont3.1170(-):126924..126862,126716..126533,125564..125323,120348..120249,120186..120118,98313..98036,97970..97797,97630..97468,92913..92726,92382..92175,87106..86895,82454..82235,82173..81908,81843..81670,76105..75983,72297..72175,71386..71192,71094..70849,70784..70514,65347..65043,64980..64356	21
	TipE	CPIJ004297	-	Supercont3.65(-):397836..397899,405872..406663,406744..407291	3
	Teh1	CPIJ006104	Corrected (incomplete)	Supercont3.119(-):375638..375703,409371..409455,410967..411739	3
	Teh2	CPIJ004299	-	Supercont3.65(+):416233..416458,416512..416881,418640..418880	3
	Teh3	CPIJ004298	-	Supercont3.65(+):413008..414363	1
	CG18675	CPIJ004300	Corrected (wrong exon)	Supercont3.65(-):397789..397899,421546..421773,421838..422203	3
Dgrim	Para	FBgn0132246	-	Scaffold_14853(+):6881601..6881750,6884956..6884988,6889936..6890091,6890249..6890454,6894691..6894819,6897551..6897642,6897882..6898158,6898230..6898539,6899787..6900095,6904083..6904145,6906457..6906637,6906743..6906954,6907010..6907109,6907212..6907280,6910266..6910543,6910625..6910798,6912523..6912685,6914025..6914212,6914301..6914505,6917057..6917238,6918201..6918683,6919849..6920022,6920808…	31
	TipE	FBgn0123401	-	Scaffold_15110(+):3119597..3120927,3121517..3121580	2
	Teh1	FBgn0121655	Corrected (incomplete,sequencing error)	Scaffold_14624(+):658716..659513,696927..696995	2
	Teh2	FBgn0123021	-	Scaffold_15110(-):3106835..3106880,3108195..3108431,3108509..3108682,3108789..3108984,3109051..3109303	5
	Teh3	FBgn0123020	-	Scaffold_15110(-):3111193..3112542	1
	Teh4	FBgn0123022	-	Scaffold_15110(-):3101838..3102185,3102245..3102382,3102464..3102758,3103208..3103374,3103445..3103647,3103711..3103795,3104363..3104573,3104635..3104780	8
	CG18675	FBgn0123400	Corrected (wrong exon)	Scaffold_15110(+):3100052..3100426,3100488..3100757,3100826..3100942,3121517..3121627	4
	VhaM9.7-c	FBgn0123019	-	Scaffold_15110(-):3114817..3115095	1
Dmoja	Para	FBgn0144218	-	Scaffold_6359(-):3274888..3275919,3278034..3278338,3283575..3283845,3286346..3286591,3287141..3287335,3288420..3288542,3291049..3291171,3295706..3295828,3296512..3296685,3297881..3298288,3299476..3299687,3302292..3302496,3302568..3302755,3304411..3304573,3306059..3306232,3306303..3306580,3310127..3310195,3310280..3310379,3310440..3310651,3310736..3310916,3313734..3313796,3317642..3317950,3319149.…	30
	TipE	FBgn0139327	-	Scaffold_6654(-):1782670..1782733,1783038..1784344	2
	Teh1	FBgn0144817	-	Scaffold_6540(-):30891257..30891326,30919118..30919887	2
	Teh2	FBgn0139572	-	Scaffold_6654(+):1792941..1793184,1793391..1793586,1793651..1793824,1793886..1794122,1796403..1796448	5
	Teh3	FBgn0139571	-	Scaffold_6654(+):1790043..1791389	1
	Teh4	FBgn0139573	-	Scaffold_6654(+):1798148..1798293,1798352..1798562,1799312..1799396,1799611..1799813,1799880..1800046,1800104..1800398,1800706..1800843,1800900..1801232	8
	CG18675	FBgn0139326	Corrected (wrong exon)	Scaffold_6654(-):1782623..1782733,1802458..1802574,1802638..1802907,1802975..1803349	4
	VhaM9.7-c	FBgn0139570	-	Scaffold_6654(+):1788658..1788915	1
Dviri	Para	FBgn0015214	-	Scaffold_12970(-):2060906..2061901,2063739..2064043,2069188..2069458,2071788..2072033,2072519..2072713,2074294..2074416,2077335..2077457,2081736..2081858,2082643..2082816,2083983..2084465,2085251..2085432,2087830..2088034,2088103..2088290,2089562..2089724,2091369..2091542,2091612..2091889,2095646..2095714,2095825..2095924,2095984..2096195,2096588..2096768,2099146..2099208,2102989..2103297,2104530…	30
	TipE	FBgn0200066	Corrected (wrong exon)	Scaffold_13049(+):2068044..2069350,2069835..2069895	2
	Teh1	FBgn0211286	-	Scaffold_13047(+):10860924..10861693,10887631..10887700	2
	Teh2	FBgn0199813	-	Scaffold_13049(-):2055749..2055794,2057461..2057697,2057762..2057935,2057997..2058192,2058451..2058694	5
	Teh3	FBgn0199812	-	Scaffold_13049(-):2060411..2061757	1
	Teh4	FBgn0199814	-	Scaffold_13049(-):2050470..2050781,2050842..2050979,2051390..2051684,2051744..2051910,2051983..2052185,2052453..2052537,2053242..2053452,2053509..2053654	8
	CG18675	FBgn0200065	-	Scaffold_13049(+):2048447..2048821,2048877..2049146,2049209..2049325,2049389..2049397	4
	VhaM9.7-c	FBgn0199811	-	Scaffold_13049(-):2063379..2063636	1
Dwill	Para	FBgn0227206	-	Scf2_1100000004909(-):5771131..5772210,5774493..5774797,5781254..5781524,5783823..5784068,5784629..5784823,5785996..5786118,5787866..5787988,5792830..5792952,5794013..5794186,5795628..5796110,5796784..5796971,5800561..5800765,5800844..5801031,5802534..5802696,5804059..5804232,5804299..5804576,5808079..5808147,5808300..5808399,5808471..5808682,5808757..5808937,5810622..5810684,5814287..5814595,581…	30
	TipE	FBgn0214723	-	Scf2_1100000004762(+):3938691..3940021,3940750..3940813	2
	Teh1	FBgn0216514	-	Scf2_1100000004943(+):16431848..16432617,16445505..16445630,16467999..16468068	3
	Teh2	FBgn0212282	-	Scf2_1100000004762(-):3922302..3922347,3924292..3924528,3924598..3924771,3924841..3925036,3925109..3925364	5
	Teh3	FBgn0212273	-	Scf2_1100000004762(-):3928275..3929624	1
	Teh4	FBgn0212293	-	Scf2_1100000004762(-):3916516..3916905,3916966..3917103,3917172..3917466,3917534..3917700,3919511..3919713,3919804..3919888,3919973..3920183,3920265..3920410	8
	CG18675	FBgn0214716	Corrected (wrong exon)	Scf2_1100000004762(+):3913984..3914358,3914416..3914685,3914744..3914860,3940750..3940860	4
	VhaM9.7-c	Dwill_VhaM9.7-c	Corrected (unannotated,sequencing error,frame shift)	Scf2_1100000004762(-):3931064..3931317	1
Dpers	Para	FBgn0147878, FBgn0157571	(incomplete, split, sequencing problem)	-	-
	TipE	FBgn0150439	-	Scaffold_40(+):548061..549364,549569..549632	2
	Teh1	Fbgn0160808	-	Scaffold_0(-):8064865..8064946,8068214..8068751,8069311..8069389	3
	Teh2	FBgn0150339	-	Scaffold_40(-):538398..538541,538546..538595,538681..538942	3
	Teh3	Fbgn0150338	-	Scaffold_40(-):540645..541019,541422..542042	2
	Teh4	FBgn0150340	Corrected (incomplete,sequencing error,frame shift)	Scaffold_40(-):532019..532484,532556..532850,532916..533082,533162..533365,533424..533511,533781..533991,534068..534213	7
	CG18675	FBgn0150438	Corrected (wrong exon)	Scaffold_40(+):530343..530717,530789..531058,531115..531231,549569..549679	4
	VhaM9.7-c	FBgn0150337	-	Scaffold_40(-):543477..543731	1
Dpseu	Para	FBgn0082095	-	XL_group1e(+):3008860..3009009,3012167..3012199,3016898..3017053,3017242..3017447,3022141..3022269,3025279..3025370,3025516..3025792,3025970..3026279,3027599..3027907,3031302..3031364,3033028..3033208,3033288..3033499,3033576..3033675,3033772..3033840,3036942..3037195,3037257..3037430,3037681..3037843,3042602..3042783,3043522..3044004,3045182..3045355,3045960..3046082,3049525..3049647,3051582..30…	28
	TipE	FBgn0071604	-	XR_group8(+):8356448..8357751,8357957..8358020	2
	Teh1	FBgn0071870	-	2(+):12400839..12401608,12431395..12431464	2
	Teh2	FBgn0073458	-	XR_group8(-):8344938..8344983,8346351..8346587,8346657..8346830,8346898..8347093,8347179..8347440	5
	Teh3	FBgn0075073	-	XR_group8(-):8349119..8350465	1
	Teh4	FBgn0073457	-	XR_group8(-):8340556..8341023,8341095..8341389,8341455..8341621,8341701..8341903,8341964..8342048,8342318..8342528,8342605..8342750	7
	CG18675	FBgn0075072	Corrected (wrong exon)	XR_group8(+):8338967..8339341,8339400..8339669,8357957..8358067	3
	VhaM9.7-c	FBgn0071139	-	XR_group8(-):8351893..8352147	1
Danan	Para	FBgn0096525	-	Scaffold_13335(+):1526940..1527089,1529187..1529219,1535299..1535454,1535579..1535784,1539266..1539394,1543338..1543429,1543518..1543794,1543906..1544215,1545616..1545924,1549779..1549841,1551007..1551187,1551245..1551456,1551516..1551615,1551819..1551887,1554654..1554931,1555286..1555459,1556879..1557041,1557755..1557942,1558011..1558254,1560731..1560942,1561645..1562052,1563174..1563347,1566779…	29
	TipE	FBgn0087602	-	Scaffold_13337(+):14612369..14613672,14613911..14613974	2
	Teh1	FBgn0094164	-	Scaffold_13340(-):6216649..6216718,6242054..6242823	2
	Teh2	FBgn0100875	-	Scaffold_13337(-):14600252..14600297,14601911..14602147,14602205..14602378,14602433..14602628,14602691..14602973	5
	Teh3	FBgn0100874	-	Scaffold_13337(-):14604737..14606083	1
	Teh4	FBgn0100876	-	Scaffold_13337(-):14595959..14596288,14596345..14596482,14596569..14596863,14596930..14597096,14597152..14597354,14597413..14597497,14597942..14598152,14598209..14598354	8
	CG18675	FBgn0087601	Corrected (wrong exon)	Scaffold_13337(+):14594448..14594822,14594894..14595163,14595224..14595340,14613911..14614021	4
	VhaM9.7-c	FBgn0097066	-	Scaffold_13337(-):14607777..14608028	1
Derec	Para	FBgn0111523	-	Scaffold_4690(+):10688645..10688794,10691527..10691559,10695864..10696019,10696111..10696316,10700286..10700414,10703410..10703501,10703614..10703890,10704018..10704327,10705472..10705780,10709161..10709223,10710790..10710970,10711030..10711241,10711323..10711422,10711606..10711674,10714244..10714521,10714594..10714767,10716077..10716239,10717243..10717430,10717541..10717784,10720213..10720424,10…	29
	TipE	FBgn0238681	-	3L(+):4762705..4763999,4764286..4764349	2
	Teh1	FBgn0109543	-	Scaffold_4770(+):15925784..15926553,15950649..15950718	2
	Teh2	FBgn0106474	-	Scaffold_4784(-):6890049..6890094,6891272..6891508,6891569..6891742,6891800..6891995,6892148..6892424	5
	Teh3	FBgn0106473	-	Scaffold_4784(-):6893871..6895217	1
	Teh4	FBgn0106475	-	Scaffold_4784(-):6885889..6886218,6886291..6886428,6886505..6886799,6886857..6887023,6887079..6887281,6887340..6887424,6887718..6887928,6887991..6888136	8
	CG18675	FBgn0107453	Corrected (wrong exon)	Scaffold_4784(+):6884379..6884753,6884856..6885125,6902936..6903046	3
	VhaM9.7-c	FBgn0106472	-	Scaffold_4784(-):6897039..6897293	1
Dyaku	Para	FBgn0233522	-	X(-):10477393..10477566,10479251..10479555,10484086..10484356,10486432..10486677,10487299..10487493,10488492..10488614,10490330..10490452,10493592..10493714,10494293..10494466,10495637..10496044,10496628..10496809,10499339..10499582,10499721..10499908,10500935..10501097,10502436..10502609,10504295..10504572,10507170..10507238,10507473..10507572,10507649..10507860,10507922..10508102,10509742..1050…	30
	TipE	FBgn0238681	-	3L(+):4762705..4763999,4764286..4764349	2
	Teh1	FBgn0241823	-	3R(-):9701799..9701868,9726797..9727566	2
	Teh2	FBgn0237946	-	3L(-):4751323..4751368,4752501..4752737,4752795..4752968,4753028..4753223,4753373..4753649	5
	Teh3	FBgn0237945	-	3L(-):4755176..4756522	1
	Teh4	FBgn0237947	-	3L(-):4747181..4747648,4747728..4748022,4748079..4748245,4748302..4748504,4748565..4748649,4748952..4749162,4749222..4749367	7
	CG18675	FBgn0238679	Corrected (wrong exon)	3L(+):4745695..4746069,4746160..4746429,4746490..4746606,4764286..4764396	4
	VhaM9.7-c	FBgn0237944	-	3L(-):4758269..4758523	1
Dmela	Para	FBgn0260993	-	X(-):16357821..16358825,16360528..16360832,16365247..16365517,16367615..16367860,16368480..16368674,16369661..16369783,16371482..16371604,16375359..16375532,16376659..16377066,16377711..16377922,16380374..16380617,16380751..16380938,16381916..16382078,16383376..16383549,16383633..16383910,16386480..16386548,16392303..16392402,16392478..16392689,16392749..16392929,16394540..16394602,16398023..1639…	29
	TipE	FBgn0003710	-	3L(+):4190592..4191886,4192192..4192255	2
	Teh1	FBgn0037766	-	3R(-):5654448..5654517,5690691..5691460	2
	Teh2	FBgn0035505	-	3L(-):4180298..4180355,4180731..4180967,4181028..4181201,4181255..4181450,4181525..4181801	5
	Teh3	FBgn0040697	-	3L(-):4183317..4184663	1
	Teh4	FBgn0035504	-	3L(-):4175389..4175718,4175790..4175927,4176004..4176298,4176352..4176518,4176583..4176785,4176850..4176934,4177220..4177430,4177498..4177643	8
	CG18675	FBgn0040696	-	3L(+):4173953..4174327,4174394..4174663,4174726..4174842,4192192..4192305	4
	VhaM9.7-c	FBgn0028664	-	3L(-):4186514..4186768	1
Dsech	Para	FBgn0168327	-	Scaffold_17(-):184987..185229,187293..187538,188147..188341,189307..189429,191102..191224,194906..195079,196176..196583,197196..197407,199813..200056,200176..200363,201314..201476,202705..202878,202953..203230,205770..205838,206076..206175,206251..206462,206522..206702,208301..208363,211771..212079,213243..213552,213669..213945,214047..214138,217192..217320,226044..226249,226358..226513,233747..2…	26
	TipE	FBgn0169554	-	Scaffold_2(+):4183263..4184557,4184847..4184910	2
	Teh1	FBgn0181056	-	Scaffold_0(+):16225480..16226249,16250027..16250096	2
	Teh2	FBgn0168934	-	Scaffold_2(-):4172266..4172311,4173442..4173678,4173739..4173912,4173967..4174162,4174230..4174506	5
	Teh3	FBgn0168933	-	Scaffold_2(-):4175966..4177312	1
	Teh4	FBgn0168935	-	Scaffold_2(-):4168185..4168499,4168568..4168705,4168781..4169075,4169131..4169297,4169362..4169564,4169627..4169711,4169969..4170179,4170247..4170392	8
	CG18675	FBgn0169552	Corrected (wrong exon)	Scaffold_2(+):4166727..4167101,4167185..4167454,4167515..4167631,4184847..4184957	4
	VhaM9.7-c	FBgn0168932	-	Scaffold_2(-):4179118..4179372	1
Dsimu	Para	(exists accroding to BLAST)	(sequencing problem)	-	-
	TipE	FBgn0185519	Corrected (incomplete,wrong exon)	3L(+):3732163..3732918,3732923..3733459,3733763..3733822	3
	Teh1	FBgn0192215	-	3R(+):15665021..15665790,15691280..15691349	2
	Teh2	FBgn0185005	-	3L(-):3721005..3721050,3722202..3722438,3722499..3722672,3722726..3722921,3722991..3723267	5
	Teh3	FBgn0185003	-	3L(-):3724716..3726062	1
	Teh4	FBgn0185006	-	3L(-):3716177..3716506,3716572..3716709,3716787..3717081,3717137..3717303,3717369..3717571,3717634..3717718,3717977..3718187,3718254..3718399	8
	CG18675	FBgn0185518	Corrected (wrong exon)	3L(+):3714725..3715099,3715183..3715452,3715513..3715629,3733762..3733872	4
	VhaM9.7-c	FBgn0185002	-	3L(+):3727893..3728147	1

## Sheet: Table S2 Genomic resources
	#	Species	Common Name	Abbr.	SourceDB	Assembly	Genebuild
Arachnida	1	Ixodes scapularis	Tick	Iscap	VectorBase	IscaW1	IscaW1.1, Dec 2008
Crustacea	2	Daphnia pulex	Water Flea	Dpule	wFleaBase	JGI060905	Gene Set 2.0 beta3
Hemimetabola	3	Pediculus humanus	Body Louse	Phuma	VectorBase	PhumU1	PhumU1.2, Jul 2009
	4	Acyrthosiphon pisum	Aphid	Apisu	AphidBase	Acyr_1.0	Nov 2008
Hymenoptera	5	Apis mellifera	Honey Bee	Amell	BeeBase	Assembly 4	Amel_pre_release2
	6	Nasonia vitripennis	Parasitoid Wasp	Nvitr	HGSC	Nvit_1.0	OGS_v1.2
Coleoptera	7	Tribolium castaneum	Flour Beetle	Tcast	BeetleBase	Tcas 3.0	Tcas 3.0
Lepidoptera	8	Bombyx mori	Silkmoth	Bmori	SilkDB	Silkworm_genome_v2.0	GLEAN set
Diptera	9	Anopheles gambiae	Mosquito	Agamb	VectorBase	AgamP3	AgamP3.6, Dec 2010
	10	Aedes aegypti	Mosquito	Aaegy	VectorBase	AaegL1	AaegL1.2, Sep 2009
	11	Culex quinquefasciatus	Mosquito	Cquin	VectorBase	CpipJ1	CpipJ1.2, Jun 2008
	12	Drosophila grimshawi	Fruit Fly	Dgrim	FlyBase	1	1.3
	13	Drosophila mojavensis	Fruit Fly	Dmoja	FlyBase	1	1.3
	14	Drosophila virilis	Fruit Fly	Dviri	FlyBase	1	1.2
	15	Drosophila willistoni	Fruit Fly	Dwill	FlyBase	1	1.3
	16	Drosophila persimilis	Fruit Fly	Dpers	FlyBase	1	1.3
	17	Drosophila pseudoobscura	Fruit Fly	Dpseu	FlyBase	2	2.18
	18	Drosophila ananassae	Fruit Fly	Danan	FlyBase	1	1.3
	19	Drosophila erecta	Fruit Fly	Derec	FlyBase	1	1.3
	20	Drosophila yakuba	Fruit Fly	Dyaku	FlyBase	1	1.3
	21	Drosophila melanogaster	Fruit Fly	Dmela	FlyBase	5	5.35
	22	Drosophila sechellia	Fruit Fly	Dsech	FlyBase	1	1.3
	23	Drosophila simulans	Fruit Fly	Dsimu	FlyBase	1	1.3
