# Supplementary material for: A remarkably stable TipE gene cluster: evolution of insect Para sodium channel auxiliary subunits
Source: BMC Evol Biol. 2011 Nov 18;11:337. doi: 10.1186/1471-2148-11-337 (PMC3240667; doi:10.1186/1471-2148-11-337)
Supplement: Additional file 2 — CG18675 MSA. Multiple sequence alignment of CG18675 orthologues. [file 1471-2148-11-337-S2.FAS]

>hxNCBI_GNO_21404 Dpule
------------------------------------------------------------
--------------------------------------------------MMIDTSNKAK
KLVSYKMVDEKLILTYKIWEE----LKAALIIAYPNFEGLGEWEPAR----------AIH
KGEYYLDPKDASMWWAGKELLR---KLLNSYTGKNEKTKIIVKLTKSGSGAPVRSAV---
DTRVKLMSMYHKKQEELKKIESNNEEDYANSSWANPNNLKNYLVTGGKGVGFRN-MK
>BGIBMGA013920 Bmori
MVLFHVKRGDESQFLYQTEVEKPVNDVVKDIVAIFNGRLKVTRICHEMEELADHGTFLPL
EMQGLTEEQIKELKLEDPWANRCAPQ-GYVVAKDEMGRRCGLAPPTNLKEVLKKAAETAK
DIISKKHVDLQKCMTQKDVARALDELRGATKIVFPA--GLPPHDPVRMELDNVEDLSGTQ
AANEVIDPSRACLWACGKKFIS--GNKLSDHLGKNDKTKVTVKICTASEGAPGREPIMSE
EERKQLMLHAYRKQEEWKKLELDDEDAYLDSKWADKRNLKRQL-NGLNDISWKPIMK
>ENSMUSP00000023694 MMUSC  
MVVLHVKRGDESQFLLQAPGSTELEELTAQVARVYNGRLKVHRLCSEMEELAEHGVFLPP
NMQGLTDEQIEELKLKDEWGEKCVPSGGSVFTKDEIGRRNGQAPNEKMKQVLKKTVEEAK
AIVSKKQVEAGVFVTMEMVKDALDQLRGAVMIVYPM--GLPPYDPIRMEFENKEDLSGTQ
AALEVIQESEAQLWWAAKELRR--TKKLSDYVGKNEKTKIIVKIQQRGQGAPAREPVISS
EEHKQLMLFYHRRQEELKKLEENDDDSCLNSPWADNTALKRHF-HGVKDIKWRP-R-
>TC007236 Tcast
MVILHVKHNDQSQFLYETTLNTPVEDVATKITAVYNGRLKVNRICSEMEELAKHGTLYPP
EILGLTPEQVEELKLTDPWGEKCIPSGGFTMNKDPIGRRNGKQPRKEMQDVLNKAIKDAK
DMISKNLVLQNKCLDMKVVKEAINILKGATLIVYPM--KLPPHDVIRMEFENIEDLSGTQ
ASLEVIDPATAQLWFCGKEMYRD-GKMLGDYVGKIEKCKVIVKLTKRGQGPPAREPIMSE
EQRKEFMMHAYRRQEELKKLEADDDDNYFNSEWSDSSNLKKTF-HGLRNISWRP-GK
>ACYPI002009 Apisu
MVLIHVKYGDDSQFLYEASLETPVDECTLNITSIYNGRLKISRICSEMEELKKHGTLLPP
EIIGLTDEQVVELKLIDKWGETCIPSGGYTFHKDPIGRRNGKQPNENMQNVLTKTIEEAK
ACVSKKLVQSQIPLTQKKVQEALDILRGAIMIVYPM--NLPPHDNIRLEIENNEDLTGTH
ASLEVIAPNVAQLWFSGRELVREPNKKMKDYLGRNEKTKVVLKLTKTGSGPPAREPPLSE
QDRKLLMAEAFKKQEELKKLDQDDDDVYLNSPWADGGSLKRNL-HHIDNISWKP-TK
>GB16023 Amell
MVRLHVKKGEESHFLYDTHVEARVEDIIYDITIIYNGRLKVSRICYEIEELIKHGTMLPH
NMMGLTDEQVEELKLKDEWGEKCIPMGGWTFNKDVIGRRNGKQPNTKMQEVLKKTIEEAR
AMVSKKLIQQEKLVTQKTVQEALDILRGAVMIVYPM--GLPPHDVIQQEFENTEDLSGTQ
ASLEVIDVQLAQLWFSGKEMII--GKKLKDYLGMNEKTKIIVKLQKRGAGKPAREPLMSE
EERKQLMLHAYRRQEQLKKLEQDDDDQYLDSPWADGGSLKRHF-QGLNNISWK----
>NV14526 Nvitr
MVRLHVKKATESQFLYDTSVEAKVDDIIQDITIIHNGRLKVSRLCYDLEDLANHGTMLPP
NMIGLADEQIEELRLKDEWGEKCMPSGGWTFNKDVIGRRNGRQPTEAMQNVIKKAIENAR
AMISKKLVNEDKLVTQKVVQDALDILRGSVMIVYPM--GLPPHDVIRLEFENNEDLSGTH
ASLEVIELEMAQLWFSGKELLR--GNQLKRFVGNNEKTKLIVKLSKRGSGAPSREPVISD
EERKQLMLLAHRRQEQMKKLEQDDDDEYLNAPWADGGSLKRRY-QGLKDISWRP-R-
>PHUM488180 Phuma
MVKLHIKKGDESQFLFETNVDVEIDKLIEELVAIFNGRLKITRLCYELEELVKHGTFFPP
EILGLTDEQVEELHLVDEWGDKCVPSGGWTFNKDPIGRRNGHQPSEAMQKVINKTMEEAK
ALISNKLVQNNTNLTLKMVQSALDMLRGAVTIVYPM--GLPPHDPIRQELENNEDLTGTQ
ASLDVLEPSRTTIWFSGKEMMR--GKPLHAYIGKNEKTKVIVKLQKVGQGAPQREPVMSE
DERKAMMLHAYRRQEELKKLDENNDNEYLNSSWADSRGLKNSL-HGLSDVSWRP-K-
>FBgn0139326 Dmoja
MVVLHVKRGDDHVFLYETSVNTATDTVIRELVSVFNGRLKVQRICMEMEELAEHGTMLPE
QMRQLNDDQIEELHLKDEWADKCIPMGGFTFNKDPLCRRNGQQPNEAMRKVLEKAMADAK
AMIDKNLCKTNTVLTLKIVEEALNILRGAVMIVYPM--KLPPHDTIQMEFINMEDLTGTQ
ASKEVIEPSKAQLWFAGHQVLP--GKLLKDYLGSNDKTKVVVKLNQLGEGPPGREQVVNE
QLRRQMMAANFKRQEELKKLEQDDDDEYLNSPWADSGSLKRQA-HGLENVRFRF-GK
>FBgn0123400 Dgrim
MVVLHVKLGDQNVFLYETSVTETTDTVIRELISVFNGRLKIQRICMEIEELAEHGTMLPH
EMQGLNDDQIEELKLKDAWAEKCRPMGGFTYNKDPLCRRNGQQANEAMRKVLAGAMTDAK
AMIDKKLCNFSKPLTLKIIQEALNILRGAVTIVYPM--KLPPHDTIQMEFTNMEDLTGTQ
ASKDVIEPSKAQLWFAGRQILS--GKILKEYLGNNDKTKVVVKLNQLGEGPPAREQVITE
HVRRQLMAAEFKRQEELKKLEQDDDDEYLNSTWADGGSLKRQA-HGLENVRFRF-GK
>FBgn0200065 Dviri
MVMLHVKRGDENLFLYETSVTAATDAVIRELVSVFNGRLKIQRICMEIEELAEHGTMLPV
EMIGLNDDQIEELKLKDTWADKCVPMGGFTFNKDPLCRRNGQQPNEAMRKVLANAMTDAK
AMVDKKLCKSSTALTLKVIEEALNILRGAVTIVYPM--KLPPHDTIQMEFANMEDLSGTQ
ASKEVIEPSKAQLWFAGRQILT--GKLLNEYLGNNDKTKVVVKLNQLGEGPPAREQVITE
QVRRQMMAAAYKRQEELKKLEQDDDDEYLNSTWADGGSLKRQA-HGLENVRFRF-GK
>FBgn0214716 Dwill
MVILQVKRGDESLFLYETSVADKTDGVIRDLVAIYNGRLKVQRVCMEMEELAEHGTMLPS
EMIGLNDDQIEELKLVDIWADKCIPSGGFQFNKDPMTRRNGQQPKEHMQKVLENAMNDAK
AMIDKKNVGLKKLMTLKIIEEALNILRGAVMIVYPM--QLPPHDSIRMEFTNTEDLTGTQ
ASKEVLEPSKAQLWFAGRQILN--GKTLSEYLGTNDKTKVVVKLNQLGEGPPGREAVISE
QLRQQMMADAYRRQEELKKLEQDDDDEYLNSTWADSGSLKRQA-HGLQNVRFRF-QK
>FBgn0040696 Dmela
MVLLQVKRGDELIFLYETSVKEKTDTVLRELVALHNGQLKIQRVCMEIEELAEHGTMVPP
EMIGLNEEQREELKLKDVWADKCIPSGGFTINKDPLLRRNGQQPTEAMQKVLAGAMNDAK
AMVDRRLAKSSKTLTPKIVEEALNLLRGGVTIVYPM--QLPPHDSIRMEFTNTEDLTGTQ
ASKEVIEPSKAQFWFAGHQMLM--GKLMSDYLGHNDKTKVVVKLNQIGEGPPGREAVISD
PLRRQMMAEAYRRQEELKKLEQDDDDEYLNSSWADSGSLKRQA-HGLENVRFRF-RK
>FBgn0169552 Dsech
MVLLQVKRGDEVIFLYETSVKEKTDTVLRELVALYNGQLKIQRVCMEIEELAEHGTMVPP
EMIGLNEEQREELKLKDVWAEKCIPSGGFTINKDPLLRRNGQQPTEAMQKVLAGAMTDAK
AMVDRRLAKSSKTLTPKMVEEALNLLRGGVTIVYPM--QLPPHDTIRMEFTNTEDLTGTQ
ASKEVIEPSKAQFWFAGHQMLM--GKLMSDYLGHNDKTKVVVKLNQLGEGPPGREAVISD
PLRRQMMAEAFRRQEELKKLEQDDDDEYLNSSWADSGSLKRQA-HGLENVRFRF-GK
>FBgn0185518 Dsimu
MVLLQVKRGDEVIFLYETSVKEKTDTVLRELVALYNGQLKIQRVCMEIEELAEHGTMVPP
EMIGLNEEQREELKLKDVWAEKCIPSGGFTINKDPLLRRNGQQPTEAMQKVLAGAMTDAK
AMVDRRLAKSSKTLTLKMVEEALNLLRGGVTIVYPM--QLPPHDSIRMEFTNTEDLTGTQ
ASKEVIEPSKAQFWFAGHQMLM--GKLMSDYLGHNDKTKVVVKLNQLGEGPPGREAVISD
PLRRQMMAEAFRRQEELKKLEQDDDDEYLNSSWADSGSLKRQA-HGLENVRFRF-GK
>FBgn0107453 Derec
MVLLNVKRGDEVIFLYETSVTEKTDTVLRELVALHNGQLKIQRVCMEIEELAEHGTMLPA
EMIGLNEEQREELKLKDIWADKCIPSGGFTINKDPLLRRNGQQPTEAMQKVLAGAVTDAK
AMVDRRLAKSSKNLTLKIVEEALNLLRGAVTIVYPM--QLPPHDTIRMEFTNTEDLTGTQ
ASKEVIEPSKAQFWFAGRQMLM--GKLMSDYLGQNDKTKVVVKLNQLGEGPPGREAVISE
PLRRQMMAEAFRRQEELKKLEQDDDDEYLNSSWADGGSLKRQA-HGLENVRFRF-GK
>FBgn0238679 Dyaku
MVLLQVKRGDEVIFLYETSVKEKTDTVLRELVALHNGQLKIQRVCMEIEELAEHGTMVPG
EMIGLNEEQREELKLKDVWADKCIPSGGFTINKDPLLRRNGQQPTEAMQKVLAGAITDAK
AMVDRRLAKSSKTLTLKIIEEALNLLRGAVTIVYPM--QLPPHDTIRMEFTNTEDLTGTQ
ASKEVIEPSKAQFWFAGRQMLM--GKLMSDYLGQNDKTKVVVKLNQLGEGPPGREAVITE
PLRRQMMAEAFRRQEELKKLEQDDDDEYLNSSWADGGSLKRQA-HGLENVRFRF-GK
>FBgn0087601 Danan
MVVLQVKRGDETLFLFETSVNEKSDTVLRDLVAIYNGQLKVQRVCMEIEELAEHGTMLPS
EMVGLNDDQIEELKLKDVWADKCIPSGGFSFNKDPLSRRNGQQPTEAMRKVLANAMTDAK
AMIDRKLAKSSKALTLKIVEEAMNLLRGAVTIVYPM--QLPPHDTIRMEFANMEDLSGTQ
ASKEVIEPSKAQLWFAGKQILM--GKILKDYLGGNDKTKVVVKINQLGDGPPAREAVISE
HIRRQMMADAFRRQEELKKLEQDDDDEYLNSSWADSGSLKRQA-HGLENVRFRF-GK
>FBgn0150438 Dpers
MVVLKVKRGDETLFLYETNVGEKTDSVIRDLVAIYNGQLKVQRVCMEIEELAEHGTMLPS
EMIGLNDDQIEELKLKDIWADKCIPSGGFTFNKDPMLRRNGQQPNEAMGKVLANTITEAK
AMIDKNLAKSSKTLSLKAVQEAINLLRGAVTIVYPM--QLPPHDTIRMEFTNTEDLSGTQ
ASKEVIEPSKAQLWFAGRQIFM--GKLLKDYLGNNDKTKVVVKLNQLGEGPPGREAVISE
QMRRQMMADSFRRQEELKKLEQDDDDEYLNSTWADSGSLKRQA-HGLENVRFRF-GK
>FBgn0075072 Dpseu
MVVLKVKRGDETLFLYETNVGEKTDSVIRDLVAIYNGQLKVQRVCMEIEELAEHGTMLPS
EMIGLNDDQIEELKLKDIWADKCIPSGGFTFNKDPMLRRNGQQPNEAMGKVLANTITEAK
AMIDKNLAKSSKTLSLKAVQEAINLLRGAVTIVYPM--QLPPHDTIRMEFTNTEDLSGTQ
ASKEVIEPSKAQLWFAGRQIFM--GKLLKDYLGNNDKTTVVVKLNQLGEGPPGREAVISE
QMRRQMMADSFRRQEELKKLEQDDDDEYLNSTWADSGSLKRQA-HGLENVRFRF-GK
>AGAP002817 Agamb
MVLLHVKRGDESQFLYETATGIGIEQLTYELVTIYNGRLKVSRVCSEIEELAKHGTMLPP
DMLGLTDEQIEELHLVDEWADKCIPSGGWRFNRDPVGRRNGRQPQPKMGDVLAKAIEDAK
AMISKKLTTENKPLTQRIVQDALDLLRGAVTIVYPM--QLPPHDPIRMEFSNTEDLSGTQ
ASLEVIEPSKVQLWFAGKLMHV--DKRLGEIVGANEKTKIIVKLAKLNEGAPGREPVITE
DAKRQMMLHAYRRQEELKKLEQDDDDQYLDSAWSDSRSLKRQV-HGLEDVKFKF-TK
>AAEL002096 Aaegy
MVLLHVKRGDESQFLFETNLSIPNEQLSLELATIYNGRLKVSRVCSEIEQLSNHGIMLPP
DMLGLTDEQVEELHLVDEWADTCIPSGGWTPNPDPVGRRNGRQPQEKMQDILEKAVSDAR
LMISKKQIDQGMVMQQKIVQDALDLLRGAVTIVYPM--QLPPHDPIRMEFSNTEDLTGTQ
ASLEVIEPAKLQLWFAGKLMLP--DRKLGEIIGNNEKTKIIIKLSKINEGAPGREPVVSE
EAKKQLMLQAYRRQEELKKLEQDDDDQYLNSSWSDSCSLKRQV-HGLDDVKFKF-TK
>CPIJ004300 Cquin
MVLLHVKRGDESQFLFETNSSIPVETLTSELVVIFNGRLKVSRVCTEIEELSKHGTMLPP
DMLGLTDEQVEELKLVDEWGEKCVPSGGWVSNADPVGRRNGRQPLKKMQDVLEKAVADAK
LMITKKLVEQGTILQLKMVQDALDLLRGAVMIVYPM--QLPPHDPIRMEFSNTEDLEGTQ
ASLEVIEPCKAQLWFAGKLLPN--DAKLRDVVGGNEKTKIIVKLAKVNEGAPGREPVVSE
EARKQMMMHAYRRQEELKKLEQDDDNQYLNSSWSDSRSLKRQV-HGLDDVKFRF-TK
