# Supplementary material for: A remarkably stable TipE gene cluster: evolution of insect Para sodium channel auxiliary subunits
Source: BMC Evol Biol. 2011 Nov 18;11:337. doi: 10.1186/1471-2148-11-337 (PMC3240667; doi:10.1186/1471-2148-11-337)
Supplement: Additional file 4 — Gene expression data. High-throughput gene expression data of D. melanogaster genes. [file 1471-2148-11-337-S4.XLS]

## Sheet: Expression Data
modENCODE																	Log
	TipE	Teh1	Teh2	Teh3	Teh4	Para	CG18675	Slo	Slob										TipE	Teh1	Teh2	Teh3	Teh4	Para	CG18675	Slo	Slob
embryo 00-02hr	11	0	9	10	10	1	1	3	1									embryo 00-02hr	1.04139	#VALUE!	0.954243	1	1	0	0	0.477121	0
embryo 02-04hr	27	0	111	69	37	5	5	22	2									embryo 02-04hr	1.43136	#VALUE!	2.04532	1.83885	1.5682	0.69897	0.69897	1.34242	0.30103
embryo 04-06hr	20	1	196	178	38	3	18	51	1									embryo 04-06hr	1.30103	0	2.29226	2.25042	1.57978	0.477121	1.25527	1.70757	0
embryo 06-08hr	21	1	149	157	54	1	23	82	4									embryo 06-08hr	1.32222	0	2.17319	2.1959	1.73239	0	1.36173	1.91381	0.60206
embryo 08-10hr	21	2	165	201	86	6	83	95	5									embryo 08-10hr	1.32222	0.30103	2.21748	2.3032	1.9345	0.778151	1.91908	1.97772	0.69897
embryo 10-12hr	58	3	148	133	338	5	307	101	21									embryo 10-12hr	1.76343	0.477121	2.17026	2.12385	2.52892	0.69897	2.48714	2.00432	1.32222
embryo 12-14hr	117	12	224	173	776	12	296	164	58									embryo 12-14hr	2.06819	1.07918	2.35025	2.23805	2.88986	1.07918	2.47129	2.21484	1.76343
embryo 14-16hr	291	91	493	258	1417	135	213	714	215									embryo 14-16hr	2.46389	1.95904	2.69285	2.41162	3.15137	2.13033	2.32838	2.8537	2.33244
embryo 16-18hr	563	172	501	159	1769	409	148	1211	348									embryo 16-18hr	2.75051	2.23553	2.69984	2.2014	3.24773	2.61172	2.17026	3.08314	2.54158
embryo 18-20hr	630	256	600	164	1839	673	62	1494	571									embryo 18-20hr	2.79934	2.40824	2.77815	2.21484	3.26458	2.82802	1.79239	3.17435	2.75664
embryo 20-22hr	569	296	537	228	1119	613	33	1407	645									embryo 20-22hr	2.75511	2.47129	2.72997	2.35793	3.04883	2.78746	1.51851	3.14829	2.80956
embryo 22-24hr	703	253	573	268	1531	560	32	1595	737									embryo 22-24hr	2.84696	2.40312	2.75815	2.42813	3.18498	2.74819	1.50515	3.20276	2.86747
larva L1	645	294	909	713	1009	852	17	1431	490									larva L1	2.80956	2.46835	2.95856	2.85309	3.00389	2.93044	1.23045	3.15564	2.6902
larva L2	224	91	286	241	278	206	7	655	249									larva L2	2.35025	1.95904	2.45637	2.38202	2.44404	2.31387	0.845098	2.81624	2.3962
larva L3 12hr old	67	24	145	119	74	85	10	306	110									larva L3 12hr old	1.82607	1.38021	2.16137	2.07555	1.86923	1.92942	1	2.48572	2.04139
larva L3 puffstage 1-2	47	7	52	35	74	15	186	339	67									larva L3 puffstage 1-2	1.6721	0.845098	1.716	1.54407	1.86923	1.17609	2.26951	2.5302	1.82607
larva L3 puffstage 3-6	101	21	97	92	84	38	599	421	60									larva L3 puffstage 3-6	2.00432	1.32222	1.98677	1.96379	1.92428	1.57978	2.77743	2.62428	1.77815
larva L3 puffstage 7-9	124	18	117	54	110	28	631	530	56									larva L3 puffstage 7-9	2.09342	1.25527	2.06819	1.73239	2.04139	1.44716	2.80003	2.72428	1.74819
white prepupae new	100	22	91	59	122	14	687	244	44									white prepupae new	2	1.34242	1.95904	1.77085	2.08636	1.14613	2.83696	2.38739	1.64345
white prepupae 12hr	195	80	258	228	103	32	1311	210	78									white prepupae 12hr	2.29003	1.90309	2.41162	2.35793	2.01284	1.50515	3.1176	2.32222	1.89209
white prepupae 24hr	254	130	513	399	75	35	1872	763	89									white prepupae 24hr	2.40483	2.11394	2.71012	2.60097	1.87506	1.54407	3.27231	2.88252	1.94939
pupae 2d postWPP	463	326	1109	806	182	241	2068	3239	268									pupae 2d postWPP	2.66558	2.51322	3.04493	2.90634	2.26007	2.38202	3.31555	3.51041	2.42813
pupae 3d postWPP	832	254	1757	1440	361	299	1980	2807	1000									pupae 3d postWPP	2.92012	2.40483	3.24477	3.15836	2.55751	2.47567	3.29667	3.44824	3
pupae 4d postWPP	463	124	1350	926	257	261	1641	1570	859									pupae 4d postWPP	2.66558	2.09342	3.13033	2.96661	2.40993	2.41664	3.21511	3.1959	2.93399
adult male 01day	464	111	1040	736	183	387	2483	1503	1433									adult male 01day	2.66652	2.04532	3.01703	2.86688	2.26245	2.58771	3.39498	3.17696	3.15625
adult male 05day	454	130	1241	867	202	369	3629	1387	1550									adult male 05day	2.65706	2.11394	3.09377	2.93802	2.30535	2.56703	3.55979	3.14208	3.19033
adult male 30day	478	113	1202	902	225	300	3463	1292	1647									adult male 30day	2.67943	2.05308	3.0799	2.95521	2.35218	2.47712	3.53945	3.11126	3.21669
adult female 01day	223	53	683	519	115	170	4	868	702									adult female 01day	2.3483	1.72428	2.83442	2.71517	2.0607	2.23045	0.60206	2.93852	2.84634
adult female 05day	69	18	177	85	36	45	0	237	294									adult female 05day	1.83885	1.25527	2.24797	1.92942	1.5563	1.65321	#VALUE!	2.37475	2.46835
adult female 30day	72	15	167	82	32	61	1	240	274									adult female 30day	1.85733	1.17609	2.22272	1.91381	1.50515	1.78533	0	2.38021	2.43775
FlyAtlas
	TipE?	Teh1	Teh2	Teh3	Teh4	Para	CG18675?	Slo	Slob	TipEfam avg.							Log		TipE	Teh1	Teh2	Teh3	Teh4	Para	CG18675	Slo	Slob
Brain	197	81	183	133	82	135	197	97	85	119.75								Brain	2.29447	1.90849	2.26245	2.12385	1.91381	2.13033	2.29447	1.92942	2.07828
Thoracicoabdominal ganglion	235	47	155	136	93	116	235	53	38	107.75								Thoracicoabdominal ganglion	2.37107	1.6721	2.19033	2.13354	1.96848	2.06446	2.37107	1.57978	2.03242
Eye	34	16	123	50	48	30	34	73	2418	59.25								Eye	1.53148	1.20412	2.08991	1.69897	1.68124	1.47712	1.53148	3.38346	1.77269
Larval CNS	49	23	28	28	89	20	49	10	17	42								Larval CNS	1.6902	1.36173	1.44716	1.44716	1.94939	1.30103	1.6902	1.23045	1.62325
Head	42	19	62	41	21	14	42	98	741	35.75								Head	1.62325	1.27875	1.79239	1.61278	1.32222	1.14613	1.62325	2.86982	1.55328
Adult carcass	5	7	16	33	7	13	5	121	8	15.75								Adult carcass	0.69897	0.845098	1.20412	1.51851	0.845098	1.11394	0.69897	0.90309	1.19728
Larval carcass	4	1	1	37	0	6	4	61	4	9.75								Larval carcass	0.60206	0	0	1.5682	#VALUE!	0.778151	0.60206	0.60206	0.989005
Salivary gland	17	11	1	12	14	14	17	10	11	9.5								Salivary gland	1.23045	1.04139	0	1.07918	1.14613	1.14613	1.23045	1.04139	0.977724
Midgut	0	2	1	31	1	0	0	64	11	8.75								Midgut	#VALUE!	0.30103	0	1.49136	0	#VALUE!	#VALUE!	1.04139	0.942008
Larval fat body	104	2	4	23	3	4	104	7	4	8								Larval fat body	2.01703	0.30103	0.60206	1.36173	0.477121	0.60206	2.01703	0.60206	0.90309
Fat body	5	11	5	11	4	7	5	22	4	7.75								Fat body	0.69897	1.04139	0.69897	1.04139	0.60206	0.845098	0.69897	0.60206	0.889302
Hindgut	2	4	3	22	2	3	2	15	5	7.75								Hindgut	0.30103	0.60206	0.477121	1.34242	0.30103	0.477121	0.30103	0.69897	0.889302
Crop	2	2	4	19	4	3	2	41	4	7.25								Crop	0.30103	0.30103	0.60206	1.27875	0.60206	0.477121	0.30103	0.60206	0.860338
Mated spermatheca	4	13	3	8	4	7	4	24	359	7								Mated spermatheca	0.60206	1.11394	0.477121	0.90309	0.60206	0.845098	0.60206	2.55509	0.845098
Virgin spermatheca	6	10	3	11	3	10	6	23	218	6.75								Virgin spermatheca	0.778151	1	0.477121	1.04139	0.477121	1	0.778151	2.33846	0.829304
Testis	871	4	3	13	4	1	871	11	2	6								Testis	2.94002	0.60206	0.477121	1.11394	0.60206	0	2.94002	0.30103	0.778151
Larval hindgut	1	1	4	17	2	1	1	10	2	6								Larval hindgut	0	0	0.60206	1.23045	0.30103	0	0	0.30103	0.778151
Male accessory glands	1	8	3	9	3	1	1	7	10	5.75								Male accessory glands	0	0.90309	0.477121	0.954243	0.477121	0	0	1	0.759668
Larval midgut	1	2	1	20	0	2	1	190	51	5.75								Larval midgut	0	0.30103	0	1.30103	#VALUE!	0.30103	0	1.70757	0.759668
Larval tubule	0	1	3	16	1	1	0	2	2	5.25								Larval tubule	#VALUE!	0	0.477121	1.20412	0	0	#VALUE!	0.30103	0.720159
Tubule	2	3	2	12	3	5	2	5	2	5								Tubule	0.30103	0.477121	0.30103	1.07918	0.477121	0.69897	0.30103	0.30103	0.69897
Larval Salivary gland	4	1	4	10	3	3	4	4	9	4.5								Larval Salivary gland	0.60206	0	0.60206	1	0.477121	0.477121	0.60206	0.954243	0.653213
Heart	2	2	5	9	2	5	2	32	3	4.5								Heart	0.30103	0.30103	0.69897	0.954243	0.30103	0.69897	0.30103	0.477121	0.653213
Larval trachea	5	3	4	6	1	6	5	8	27	3.5								Larval trachea	0.69897	0.477121	0.60206	0.778151	0	0.778151	0.69897	1.43136	0.544068
Ovary	0	1	1	8	1	2	0	2	1	2.75								Ovary	#VALUE!	0	0	0.90309	0	0.30103	#VALUE!	0	0.439333

## Sheet: Correlation coefficient
modENCODE
Pearson correlation coefficient
	TipE		Teh1		Teh2		Teh3		Teh4		Para		CG18675		Slo		Slob
	cor	P-value	cor	P-value	cor	P-value	cor	P-value	cor	P-value	cor	P-value	cor	P-value	cor	P-value	cor
TipE	1
Teh1	0.911099	2.72e-12	1
Teh2	0.811604	5.27e-08	0.677349	3.935e-05	1
Teh3	0.692514	2.231e-05	0.561674	0.001239	0.969342	<2.2E-16	1
Teh4	0.629756	0.0001923	0.596756	0.0004997	0.170658	0.3672	-0.0210784	0.912	1
Para	0.867563	5.464e-10	0.852549	2.23e-09	0.570669	0.0009912	0.42705	0.01859	0.695911	1.956e-05	1
CG18675	0.394092	0.03117	0.267911	0.1523	0.715952	8.655e-06	0.735365	3.672e-06	-0.230869	0.2197	0.130856	0.4907	1
Slo	0.864714	7.227e-10	0.875404	2.445e-10	0.860938	1.037e-09	0.787682	2.396e-07	0.338339	0.06743	0.650978	9.801e-05	0.516451	0.003481	1
Slob	0.68441	3.034e-05	0.461774	0.01021	0.818234	3.334e-08	0.752782	1.595e-06	0.152379	0.4215	0.578226	0.0008176	0.723215	6.333e-06	0.604743	0.0004004	1
Spearman correlation coefficient
	TipE		Teh1		Teh2		Teh3		Teh4		Para		CG18675		Slo		Slob
	rho	P-value	rho	P-value	rho	P-value	rho	P-value	rho	P-value	rho	P-value	rho	P-value	rho	P-value	rho
TipE	1
Teh1	0.938328	1.929e-14	1
Teh2	0.819092	3.138e-08	0.793545	1.684e-07	1
Teh3	0.698787	1.747e-05	0.689671	2.488e-05	0.936255	3.025e-14	1
Teh4	0.800267	1.108e-07	0.706367	1.289e-05	0.59139	0.0005781	0.516244	0.003496	1
Para	0.917316	1.025e-12	0.904932	6.692e-12	0.766355	7.93e-07	0.612663	0.0003196	0.692778	2.208e-05	1
CG18675	0.415044	0.02257	0.407725	0.02532	0.436311	0.01593	0.507121	0.004234	0.343347	0.06323	0.213976	0.2562	1
Slo	0.919226	7.482e-13	0.921536	5.057e-13	0.812236	1.076e-06	0.712871	9.854e-06	0.660808	7.047e-05	0.889631	4.906e-11	0.467238	0.009235	1
Slob	0.836319	8.656e-09	0.785619	2.706e-07	0.84303	5.033e-09	0.712506	1.001e-05	0.539386	0.002099	0.897185	1.908e-11	0.326101	0.07863	0.85193	2.355e-09	1
